# Supplementary material for: Adsorption of Congo Red and Methylene Blue onto Nanopore-Structured Ashitaba Waste and Walnut Shell-Based Activated Carbons: Statistical Thermodynamic Investigations, Pore Size and Site Energy Distribution Studies
Source: Nanomaterials (Basel). 2022 Oct 29;12(21):3831. doi: 10.3390/nano12213831 (PMC9657552; doi:10.3390/nano12213831)
Supplement: Supplementary file 1 [file nanomaterials-12-03831-s001.zip]

Archive with 1 entries (1 files):
- nanomaterials-1959383-supplementary.pdf
